# Supplementary material for: Seeing the unseen: Comparison study of representation approaches for biochemical processes in education
Source: PLoS One. 2023 Nov 6;18(11):e0293592. doi: 10.1371/journal.pone.0293592 (PMC10627439; doi:10.1371/journal.pone.0293592)
Supplement: S2 File — File containing questionnaires for two test groups and an itinerary for the focus group. (ZIP) [file pone.0293592.s002.zip]

Archive with 3 entries (3 files):
- Questionnaires/Itinerary and Discussion Questions_FOCUS_GROUP.pdf
- Questionnaires/Online Survey Questionnaire_EXPERTS.pdf
- Questionnaires/Online Survey Questionnaire_NON_EXPERTS.pdf
